# Supplementary material for: Malus xiaojinensis MxbHLH30 Confers Iron Homeostasis Under Iron Deficiency in Arabidopsis
Source: Int J Mol Sci. 2025 Jan 3;26(1):368. doi: 10.3390/ijms26010368 (PMC11720179; doi:10.3390/ijms26010368)
Supplement: Supplementary file 1 [file ijms-26-00368-s001.zip]

Archive with 2 entries (2 files):
- Legends of supplementary materials.pdf
- Table S1.pdf
